# Supplementary material for: CDH1 Mutation Distribution and Type Suggests Genetic Differences between the Etiology of Orofacial Clefting and Gastric Cancer
Source: Genes (Basel). 2020 Apr 3;11(4):391. doi: 10.3390/genes11040391 (PMC7231129; doi:10.3390/genes11040391)
Supplement: Supplementary file 1 [file genes-11-00391-s001.zip]

Archive with 1 entries (1 files):
- genes-715863-supplementary.xlsx
