# Supplementary material for: CDH1 Mutation Distribution and Type Suggests Genetic Differences between the Etiology of Orofacial Clefting and Gastric Cancer
Source: Genes (Basel). 2020 Apr 3;11(4):391. doi: 10.3390/genes11040391 (PMC7231129; doi:10.3390/genes11040391)
Supplement: Supplementary file 1 [file genes-11-00391-s001.zip › genes-715863-supplementary.xlsx]

## Sheet: Final Variant List
Reference (PubMed ID)	Hugo_Symbol	Protein_Change	Mutation_Type	Sample_ID	genomic coordinates	c.DNA	CADD New	D:A	D/A Decimal	ClinPred	MetaDome Amino Acid Tolerance	dn/ds	Present in ClinVar	ClinVar Classification	Classification by ACMG Criteria	Additional Notes
HDGC Only
26182300, 17221870	CDH1	T118R	Missense_Mutation	HDGC	chr16:g.68835762C>G	NM_004360.5(CDH1):c.353C>G	3.3	3:23	0.130435	0.013	Neutral	0.72	Yes	VUS	Likely pathogenic (PS3, PM2)	Reported in ClinVar as a VUS; however functional work from More et al. (2007) shows that this variant affects the ability of E-cadherin to form cellular aggregates. Absent from controls. Re-classified as likely pathogenic.
26182300, 19268661	CDH1	L214P	Missense_Mutation	HDGC	chr16:g.68842705T>C	NM_004360.5(CDH1):c.641T>C	28.5	20:23	0.869565	0.999	Slightly intolerant	0.66	No	-	Likely pathogenic (PS3, PM2)
26182300, 27582386	CDH1	D244G	Missense_Mutation	HDGC	chr16:g.68844143A>G	NM_004360.5(CDH1):c.731A>G	24.5	17:23	0.73913	0.931	Intolerant	0.26	Yes	VUS	Likely pathogenic (PS3, PM2)	Reported as a VUS in CinVar, but Petrova et al. (27582386) provide accompanying functional studies suggesting pathogenicity. Assessed as likely pathogenic by ACMG criteria (PS3 + PM2).
28487081	CDH1	I326N	Missense_Mutation	HDGC	chr16:g.68845731T>A	NM_004360.5(CDH1):c.977T>A	26.8	21:23	0.913043	1	Tolerant	1.03	No	-	Pathogenic (PS3, PM2, PP3)
26182300	CDH1	P429S	Missense_Mutation	HDGC	chr16:g.68847363C>T	NM_004360.5(CDH1):c.1285C>T	23.5	15:23	0.652174	0.953	Slightly intolerant	0.53	No	-	Pathogenic (PS3, PM2, PP3)
26182300	CDH1	L583R	Missense_Mutation	HDGC	chr16:g.68855940T>G	NM_004360.5(CDH1):c.1748T>G	24	18:23	0.782609	0.955	Slightly tolerant	0.88	No	-	Likely pathogenic (PS3, PM2)
12800196, 26182300	CDH1	F626V	Missense_Mutation	HDGC	chr16:g.68856068T>A	NM_004360.5(CDH1):c.1876T>A	24.8	14:23	0.608696	0.966	Slightly tolerant	0.88	No	-	Likely pathogenic (see right).	Reported as pathogenic in the original paper by Sarrio et al. (12800196), but as a VUS by Hansford et al (26182300). However absent from controls, and the position in the 3D structure is directly adjacent to the linker regions (PM1_Strong). We feel that this merits re-classification as likely pathogenic.
29165669	CDH1	F626V	Missense_Mutation	HDGC	chr16:g.68856068T>G	NM_004360.5(CDH1):c.1876T>G	28	15:23	0.652174	0.955	Slightly tolerant	0.88	Yes	VUS	Likely pathogenic (see right).	VUS in ClinVar. However absent from controls (PM2), and the position in the 3D structure is directly adjacent to the linker regions (PM1_Strong). We feel that this merits re-classification as likely pathogenic.
26182300, 17545690	CDH1	A634V	Missense_Mutation	HDGC	chr16:g.68856093C>T	NM_004360.5(CDH1):c.1901C>T	22.7	9:23	0.391304	0.703	Slightly intolerant	0.55	Yes	Likely pathogenic	Likely pathogenic (PS3, PM2)	Missense change shown to significantly impact protein function (Suriano et al, 2003), although also associated with, but not definitively proven to cause, splicing anomaly (Vecsey-Semjen et al, 2002).
26182300, 22850631	CDH1	E757K	Missense_Mutation	HDGC	chr16:g.68862181G>A	NM_004360.5(CDH1):c.2269G>A	33	21:23	0.913043	0.999	Intolerant	0.44	Yes	VUS	Likely pathogenic (PS3, PM2)	Reported as a VUS in ClinVar ('does not abolish CDH1 function'). But as per the functional studies performed by Figueiredo et al. (22850631), this variant alters E-cadherin localization, reduces protein expression, results in cytoplasmic accumulation and increases cellular motility. Also negative charge critical for p120 binding. Classified as likely pathogenic (PS3 + PM2).
30068367	CDH1	L13_L15del	Inframe_Deletion	HDGC	chr16:g.68771355_68771363del	NM_004360.5(CDH1):c.37_45del	19						Yes	VUS	Likely pathogenic (PS3, PM2)	Reported as a VUS in ClinVar, however called pathogenic by Figueiredo et al. (30068367). This paper presents functional studies that demonstrates that this deletion causes low levels of e-cadherin, decreased cell adhesion and enhanced cell invasion. Absent from controls. Hence likely pathogenic (PS3 + PM2). L15del and L15dup have been reported previously but are also re-classified by this paper a…
29165669	CDH1	M1V	Start_lost	HDGC	chr16:g.68771319A>G	NM_004360.5(CDH1):c.1A>G	22.7	11:22:00	0.5				Yes	Pathogenic	Likely pathogenic (PVS1, PM2)
26182300	CDH1	M1T	Start_lost	HDGC	chr16:g.68771320T>C	NM_004360.5(CDH1):c.2T>C	23.5	10:22	0.454545				Yes	Pathogenic	Likely pathogenic (PVS1, PM2)
29165669	CDH1	M1R	Start_lost	HDGC	chr16:g.68771320T>G	NM_004360.5(CDH1):c.2T>G	24.1	10:22:00	0.454545				Yes	Pathogenic	Likely pathogenic (PVS1, PM2)									Collated Tables
26182300	CDH1	M1I	Start_lost	HDGC	chr16:g.68771321G>A	NM_004360.5(CDH1):c.3G>A	23.8	13:22	0.590909				Yes	Pathogenic	Likely pathogenic (PVS1, PM2)
26182300	CDH1	M1I	Start_lost	HDGC	chr16:g.68771321G>C	NM_004360.5(CDH1):c.3G>C	23.7	13:22	0.590909				No	-	Likely pathogenic (PVS1, PM2)
26025002	CDH1	W4X	Nonsense_Mutation	HDGC	chr16:g.68771329G>A	NM_004360.5(CDH1):c.12G>A	29.5	2:12	0.166667				Yes	Likely pathogenic	Likely pathogenic (PVS1, PM2)									Variant Type						Variant Type Percentages by Phenotype
29165669	CDH1	S9X	Nonsense_Mutation	HDGC	chr16:g.68771344C>A	NM_004360.5(CDH1):c.26C>A	35	03:12:00	0.25				Yes	Pathogenic	Likely pathogenic (PVS1, PM2)										Missense/inframe	Nonsense/Start loss	Splice	Total			Missense/inframe	Nonsense/Start loss	Splice
31514334	CDH1	L11Cfs*45	Frameshift_Mutation	HDGC	chr16:g.68771349del	NM_004360.5(CDH1):c.31del	24.4						No	-	Likely pathogenic (PVS1, PM2)									HDGC	11	176	59	246		HDGC	4.47154	71.5447	23.9837
26182300	CDH1	L14Rfs*42	Frameshift_Mutation	HDGC	chr16:g.68771359del	NM_004360.5(CDH1):c.41del	25.5						No	-	Likely pathogenic (PVS1, PM2)									HDGC + CL/P	1	3	4	8		HDGC + CL/P	12.5	37.5	50
21520333	CDH1	Q16Afs*18	Frameshift_Mutation	HDGC	chr16:g.68771362dup	NM_004360.5(CDH1):c.44dup	26.3						No	-	Likely pathogenic (PVS1, PM2)									CL/P	19	3	5	27		CL/P	70.3704	11.1111	18.5185
26182300	CDH1	Q16Sfs*18	Frameshift_Mutation	HDGC	chr16:g.68771363_68771364insT	NM_004360.5(CDH1):c.45_46insT	26.8						No	-	Likely pathogenic (PVS1, PM2)									Total	31	182	68	281
29165669	CDH1	S18Efs*3	Partial_Exon_Deletion	HDGC	chr16:g.687712202_68772316del	NM_004360.5(CDH1):c.51_163+2del	33						No	Pathogenic	Likely pathogenic (PVS1, PM2)	See ClinVar entry for further details. Exon 2 deletion with unpredictable effects on splicing.
26182300	CDH1	S19Lfs*37	Frameshift_Mutation	HDGC	chr16:g.68772204del	NM_004360.5(CDH1):c.53del	24.1						No	-	Likely pathogenic (PVS1, PM2)									Variant Location (Missense/Inframe Only)						Variant Location Percentages by Phenotype
21520333	CDH1	S19Lfs*37	Frameshift_Mutation	HDGC	chr16:g.68772205del	NM_004360.5(CDH1):c.54del	4						No	-	Likely pathogenic (PVS1, PM2)										SP/PP	ER	TM/IC	Total			SP/PP %	ER %	TM/IC %
22020549	CDH1	S19Gfs*8	Frameshift_Mutation	HDGC	chr16:g.68772206_68772225del	NM_004360.5(CDH1):c.55_74del	29						No	-	Likely pathogenic (PVS1, PM2)									HDGC	2	8	1	11		HDGC	18.1818	72.7273	0.0909091
26182300	CDH1	W20X	Nonsense_Mutation	HDGC	chr16:g.68772210G>A	NM_004360.5(CDH1):c.59G>A	35	5:12	0.416667				Yes	Pathogenic	Likely pathogenic (PVS1, PM2)									HDGC + CL/P	0	1	0	1		HDGC + CL/P	0	100	0
29165669	CDH1	W20X	Nonsense_Mutation	HDGC	chr16:g.68772211G>A	NM_004360.5(CDH1):c.60G>A	35	03:12:00	0.25				Yes	Pathogenic	Likely pathogenic (PVS1, PM2)									CL/P	0	17	2	19		CL/P	0	89.4737	10.5263
26182300	CDH1	Q23X	Nonsense_Mutation	HDGC	chr16:g.68772218C>T	NM_004360.5(CDH1):c.67C>T	36	7:12	0.583333				No	-	Likely pathogenic (PVS1, PM2)									Total	2	26	3	31
26182300	CDH1	E24X	Nonsense_Mutation	HDGC	chr16:g.68772221G>T	NM_004360.5(CDH1):c.70G>T	36	10:12	0.833333				Yes	Pathogenic	Likely pathogenic (PVS1, PM2)
29165669	CDH1	E26X	Nonsense_Mutation	HDGC	chr16:g.68772227G>T	NM_004360.5(CDH1):c.76G>T	36	09:12:00	0.75				Yes	Likely pathogenic	Likely pathogenic (PVS1, PM2)									Variant (Missense/Inframe Only) Is Within Linker Region						Linker Region Percentages by Phenotype
30745422	CDH1	P42Sfs*16	Frameshift_Mutation	HDGC	chr16:g.68772275_6872277delinsT	NM_004360.5(CDH1):c.124_126delinsT	26.9						Yes	Pathogenic	Likely pathogenic (PVS1, PM2)									.	Yes	No	Total				Yes %	No %
26182300	CDH1	V55Gfs*38	Whole_Exon_Deletion	HDGC	chr16:g.68835573_68835796del	NM_004360.5(CDH1):c.164-?_387+?	26.1						Yes	Pathogenic	Likely pathogenic (PVS1, PM2)	Whole exon deletion of exon 3, genomic boundaries undefined								HDGC	2	12	14			HDGC	14.2857	85.7143
26182300	CDH1	R63X	Nonsense_Mutation	HDGC	chr16:g.68835596C>T	NM_004360.5(CDH1):c.187C>T	35	8:12	0.666667				Yes	Pathogenic	Likely pathogenic (PVS1, PM2)									HDGC + CL/P	1	0	1			HDGC + CL/P	100	0
26182300	CDH1	Q64X	Nonsense_Mutation	HDGC	chr16:g.68835599C>T	NM_004360.5(CDH1):c.190C>T	35	8:12	0.666667				No	-	Likely pathogenic (PVS1, PM2)									CL/P	13	6	19			CL/P	68.4211	31.5789
29165669	CDH1	Y68Ifs*15	Frameshift_Mutation	HDGC	chr16:g.68835611delT	NM_004360.5(CDH1):c.202del	23.8						Yes	Likely pathogenic	Likely pathogenic (PVS1, PM2)									Total	16	18	34
29165669	CDH1	S70Ffs*24	Frameshift_Mutation	HDGC	chr16:g.68835617dup	NM_004360.5(CDH1):c.208dup	23.2						Yes	Pathogenic	Likely pathogenic (PVS1, PM2)
29165669	CDH1	R74X	Nonsense_Mutation	HDGC	chr16:g.68835629C>T	NM_004360.5(CDH1):c.220C>T	36	09:12:00	0.75				Yes	Pathogenic	Likely pathogenic (PVS1, PM2)
21520333	CDH1	V82Gfs*13	Frameshift_Mutation	HDGC	chr16:g.68835650_68835653dup	NM_004360.5(CDH1):c.241_244dup	22.4						No	-	Likely pathogenic (PVS1, PM2)
29165669	CDH1	R87Sfs*30	Frameshift_Mutation	HDGC	chr16:g.68835670del	NM_004360.5(CDH1):c.261del	22.9						Yes	Pathogenic	Likely pathogenic (PVS1, PM2)
26182300	CDH1	Q95X	Nonsense_Mutation	HDGC	chr16:g.68835692C>T	NM_004360.5(CDH1):c.283C>T	32	7:12	0.583333				Yes	Pathogenic	Likely pathogenic (PVS1, PM2)
29165669	CDH1	W103X	Nonsense_Mutation	HDGC	chr16:g.68835717G>A	NM_004360.5(CDH1):c.308G>A	37	11:12:00	0.916667				Yes	Pathogenic	Likely pathogenic (PVS1, PM2)
29165669	CDH1	T106Pfs*11	Frameshift_Mutation	HDGC	chr16:g.68835724del	NM_004360.5(CDH1):c.315del	23.5						Yes	Likely pathogenic	Likely pathogenic (PVS1, PM2)
28688938	CDH1	R108Efs*9	Frameshift_Mutation	HDGC	chr16:g.68835731del	NM_004360.5(CDH1):c.322del	22.2						No	-	Likely pathogenic (PVS1, PM2)
29165669	CDH1	K113X	Nonsense_Mutation	HDGC	chr16:g.68835746A>T	NM_004360.5(CDH1):c.337A>T	36	09:12:00	0.75				Yes	Likely pathogenic	Likely pathogenic (PVS1, PM2)
31514334	CDH1	H121Tfs*94	Frameshift_Mutation	HDGC	chr16:g.68835769del	NM_004360.5(CDH1):c.360del	10						No	-	Likely pathogenic (PVS1, PM2)
29165669	CDH1	H121Afs*47	Frameshift_Mutation	HDGC	chr16:g.68835769dup	NM_004360.5(CDH1):c.360dup	23.6						No	-	Likely pathogenic (PVS1, PM2)
26182300	CDH1	P126Rfs*89	Frameshift_Mutation	HDGC	chr16:g.68835786del	NM_004360.5(CDH1):c.377del	13.4						Yes	Pathogenic	Likely pathogenic (PVS1, PM2)
21520333	CDH1	P127Afs*41	Frameshift_Mutation	HDGC	chr16:g.68835786dup	NM_004360.5(CDH1):c.377dup	10.4						No	-	Likely pathogenic (PVS1, PM2)
26182300	CDH1	H128Ifs*87	Frameshift_Mutation	HDGC	chr16:g.68835791del	NM_004360.5(CDH1):c.382del	22.6						Yes	Pathogenic	Likely pathogenic (PVS1, PM2)
28688938	CDH1	Q129X	Nonsense_Mutation	HDGC	chr16:g.68835794C>T	NM_004360.5(CDH1):c.385C>T	35	8:12	0.666667				No	-	Likely pathogenic (PVS1, PM2)
29165669	CDH1	P147Wfs*20	Frameshift_Mutation	HDGC	chr16:g.68842377_68842378del	NM_004360.5(CDH1):c.438_439del	18.9						No	-	Likely pathogenic (PVS1, PM2)
29165669	CDH1	Q152Efs*61	Frameshift_Mutation	HDGC	chr16:g.68842393_68842399del	NM_004360.5(CDH1):c.454_460del	33						No	-	Likely pathogenic (PVS1, PM2)
29165669	CDH1	R154Tfs*66	Frameshift_Mutation	HDGC	chr16:g.68842393_68842399delinsCAGAAGACAGAAGA	NM_004360.5(CDH1):c.454_460delinsCAGAAGACAGAAGA	16.3						No	-	Likely pathogenic (PVS1, PM2)
29165669	CDH1	Q152Lfs*12	Frameshift_Mutation	HDGC	chr16:g.68842394_68842404del	NM_004360.5(CDH1):c.455_465del	34						Yes	Pathogenic/likely pathogenic	Likely pathogenic (PVS1, PM2)
29165669	CDH1	K153X	Nonsense_Mutation	HDGC	chr16:g.68842396A>T	NM_004360.5(CDH1):c.457A>T	36	11:12:00	0.916667				Yes	Pathogenic	Likely pathogenic (PVS1, PM2)
29165669	CDH1	K153Efs*61	Frameshift_Mutation	HDGC	chr16:g.68842396_68842399del	NM_004360.5(CDH1):c.457_460del	32						Yes	Likely pathogenic	Likely pathogenic (PVS1, PM2)
29165669	CDH1	W156X	Nonsense_Mutation	HDGC	chr16:g.68842406G>A	NM_004360.5(CDH1):c.467G>A	37	12:12:00	1				Yes	Pathogenic	Likely pathogenic (PVS1, PM2)
31246251	CDH1	W156X	Nonsense_Mutation	HDGC	chr16:g.68842407G>A	NM_004360.5(CDH1):c.468G>A	37	12:12:00	1				Yes	Likely pathogenic	Likely pathogenic (PVS1, PM2)
26182300	CDH1	V157Lfs*58	Frameshift_Mutation	HDGC	chr16:g.68842408del	NM_004360.5(CDH1):c.469del	33						No	-	Likely pathogenic (PVS1, PM2)
29165669	CDH1	I161Efs*54	Frameshift_Mutation	HDGC	chr16:g.68842419_68842425delinsAGAATA	NM_004360.5(CDH1):c.480_486delinsAGAATA	22.6						Yes	Pathogenic	Likely pathogenic (PVS1, PM2)
29165669	CDH1	G169Afs*46	Frameshift_Mutation	HDGC	chr16:g.68842443del	NM_004360.5(CDH1):c.504del	22.6						No	-	Likely pathogenic (PVS1, PM2)
26182300	CDH1	N174Kfs*25	Frameshift_Mutation	HDGC	chr16:g.68842460dup	NM_004360.5(CDH1):c.521dup	21						No	-	Likely pathogenic (PVS1, PM2)
29165669	CDH1	Q177X	Nonsense_Mutation	HDGC	chr16:g.68842468C>T	NM_004360.5(CDH1):c.529C>T	38	11:12:00	0.916667				Yes	Pathogenic	Likely pathogenic (PVS1, PM2)
26182300	CDH1	G196X	Nonsense_Mutation	HDGC	chr16:g.68842650G>T	NM_004360.5(CDH1):c.586G>T	36	12:12	1				No	-	Likely pathogenic (PVS1, PM2)
29165669	CDH1	T199Qfs*10	Frameshift_Mutation	HDGC	chr16:g.68842658_68842659insT	NM_004360.5(CDH1):c.594_595insT	15.4						Yes	Pathogenic	Likely pathogenic (PVS1, PM2)
26025002	CDH1	V202Lfs*13	Frameshift_Mutation	HDGC	chr16:g.68842667del	NM_004360.5(CDH1):c.603del	16.1						Yes	Pathogenic/likely pathogenic	Likely pathogenic (PVS1, PM2)
29165669	CDH1	T211Qfs*4	Frameshift_Mutation	HDGC	chr16:g.68842695del	NM_004360.5(CDH1):c.631del	27.7						No	-	Likely pathogenic (PVS1, PM2)
28688938	CDH1	W213Cfs*2	Frameshift_Mutation	HDGC	chr16:g.68842703del	NM_004360.5(CDH1):c.639del	30						No	-	Likely pathogenic (PVS1, PM2)
29165669	CDH1	P219Lfs*31	Frameshift_Mutation	HDGC	chr16:g.68842719del	NM_004360.5(CDH1):c.655del	27						Yes	Pathogenic/likely pathogenic	Likely pathogenic (PVS1, PM2)
26025002	CDH1	D221Ifs*29	Frameshift_Mutation	HDGC	chr16:g.68842725del	NM_004360.5(CDH1):c.661del	29.5						No	-	Likely pathogenic (PVS1, PM2)
29165669	CDH1	H233Rfs*10	Frameshift_Mutation	HDGC	chr16:g.68844108_68844109del	NM_004360.5(CDH1):c.696_697del	34						Yes	Pathogenic	Likely pathogenic (PVS1, PM2)
31246251	CDH1	S236X	Nonsense_Mutation	HDGC	chr16:g.68844119C>A	NM_004360.5(CDH1):c.707C>A	38	09:12:00	0.75				Yes	Likely pathogenic	Likely pathogenic (PVS1, PM2)
29165669	CDH1	N240Kfs*10	Frameshift_Mutation	HDGC	chr16:g.68844132del	NM_004360.5(CDH1):c.720del	1.9						Yes	Likely pathogenic/pathogenic	Likely pathogenic (PVS1, PM2)
26182300	CDH1	V252Gfs*6	Frameshift_Mutation	HDGC	chr16:g.68844166dup	NM_004360.5(CDH1):c.754dup	26.2						No	-	Likely pathogenic (PVS1, PM2)
29165669	CDH1	E261X	Nonsense_Mutation	HDGC	chr16:g.68844193G>T	NM_004360.5(CDH1):c.781G>T	28.5	03:12:00	0.25				Yes	Likely pathogenic	Likely pathogenic (PVS1, PM2)
29165669	CDH1	E265X	Nonsense_Mutation	HDGC	chr16:g.68844205G>T	NM_004360.5(CDH1):c.793G>T	34	03:12:00	0.25				Yes	Pathogenic	Likely pathogenic (PVS1, PM2)
26025002	CDH1	P277Qfs*5	Frameshift_Mutation	HDGC	chr16:g.68844240del	NM_004360.5(CDH1):c.828del	23.1						No	-	Likely pathogenic (PVS1, PM2)
26182300	CDH1	K314X	Nonsense_Mutation	HDGC	chr16:g.68845694A>T	NM_004360.5(CDH1):c.940A>T	25	3:12	0.25				Yes	Pathogenic	Likely pathogenic (PVS1, PM2)
26072394	CDH1	G324Efs*32	Frameshift_Mutation	HDGC	chr16:g.68845725del	NM_004360.5(CDH1):c.971del	33						No	-	Likely pathogenic (PVS1, PM2)
26182300	CDH1	R335X	Nonsense_Mutation	HDGC	chr16:g.68845757C>T	NM_004360.5(CDH1):c.1003C>T	36	10:12	0.833333				Yes	Pathogenic	Likely pathogenic (PVS1, PM2)
26182300	CDH1	E336Rfs*20	Frameshift_Mutation	HDGC	chr16:g.68845759del	NM_004360.5(CDH1):c.1005del	25.7						No	-	Likely pathogenic (PVS1, PM2)
26025002	CDH1	S337Ffs*12	Frameshift_Mutation	HDGC	chr16:g.68846038_68846039del	NM_004360.5(CDH1):c.1011_1012del	23						Yes	Pathogenic	Likely pathogenic (PVS1, PM2)
29165669	CDH1	V345Wfs*12	Frameshift_Mutation	HDGC	chr16:g.68846060_68846061dup	NM_004360.5(CDH1):c.1033_1034dup	24.5						Yes	Likely pathogenic	Likely pathogenic (PVS1, PM2)
29165669	CDH1	Q351X	Nonsense_Mutation	HDGC	chr16:g.68846080C>T	NM_004360.5(CDH1):c.1051C>T	34	02:12:00	0.166667				Yes	Pathogenic	Likely pathogenic (PVS1, PM2)
26182300	CDH1	L355X	Nonsense_Mutation	HDGC	chr16:g.68846093del	NM_004360.5(CDH1):c.1064del	25.9						Yes	Pathogenic	Likely pathogenic (PVS1, PM2)
26182300	CDH1	L355Ffs*13	Frameshift_Mutation	HDGC	chr16:g.68846093dup	NM_004360.5(CDH1):c.1064dup	26.6						No	-	Likely pathogenic (PVS1, PM2)
29165669	CDH1	V362Gfs*31	Frameshift_Mutation	HDGC	chr16:g.68846114del	NM_004360.5(CDH1):c.1085del	32						Yes	Pathogenic	Likely pathogenic (PVS1, PM2)
26182300	CDH1	N369Kfs*24	Frameshift_Mutation	HDGC	chr16:g.68846136del	NM_004360.5(CDH1):c.1107del	17.9						Yes	Pathogenic	Likely pathogenic (PVS1, PM2)
29165669	CDH1	T378Pfs*15	Frameshift_Mutation	HDGC	chr16:g.68846160del	NM_004360.5(CDH1):c.1131del	12.3						No	-	Likely pathogenic (PVS1, PM2)
26025002	CDH1	Q383X	Nonsense_Mutation	HDGC	chr16:g.68847225C>T	NM_004360.5(CDH1):c.1147C>T	34	2:12	0.166667				Yes	Pathogenic	Likely pathogenic (PVS1, PM2)
29165669	CDH1	N390Kfs*3	Frameshift_Mutation	HDGC	chr16:g.68847248del	NM_004360.5(CDH1):c.1170del	15.6						Yes	Pathogenic	Likely pathogenic (PVS1, PM2)
26182300	CDH1	K397X	Nonsense_Mutation	HDGC	chr16:g.68847267A>T	NM_004360.5(CDH1):c.1189A>T	36	6:12	0.5				No	-	Likely pathogenic (PVS1, PM2)
26025002	CDH1	T399Dfs*2	Frameshift_Mutation	HDGC	chr16:g.68847272dup	NM_004360.5(CDH1):c.1194dup	32						No	-	Likely pathogenic (PVS1, PM2)
26182300	CDH1	N405Ifs*12	Frameshift_Mutation	HDGC	chr16:g.68847290del	NM_004360.5(CDH1):c.1212del	19.3						No	-	Likely pathogenic (PVS1, PM2)
27512640	CDH1	P407Qfs*10	Frameshift_Mutation	HDGC	chr16:g.68847298del	NM_004360.5(CDH1):c.1220del	24.4						No	-	Likely pathogenic (PVS1, PM2)
29165669	CDH1	I415Pfs*3	Frameshift_Mutation	HDGC	chr16:g.68847315_68847316dup	NM_004360.5(CDH1):c.1237_1238dup	27						Yes	Pathogenic	Likely pathogenic (PVS1, PM2)
21520333	CDH1	I435Nfs*2	Frameshift_Mutation	HDGC	chr16:g.68847382_68847383delinsA	NM_004360.5(CDH1):c.1304_1305delinsA	26						No	-	Likely pathogenic (PVS1, PM2)
31246251	CDH1	T438Qfs*17	Frameshift_Mutation	HDGC	chr16:g.68847390del	NM_004360.5(CDH1):c.1312del	34						No	-	Likely pathogenic (PVS1, PM2)
26025002	CDH1	Q448X	Nonsense_Mutation	HDGC	chr16:g.68849439C>T	NM_004360.5(CDH1):c.1342C>T	37	7:12	0.583333				No	-	Likely pathogenic (PVS1, PM2)
29165669	CDH1	L452Tfs*2	Frameshift_Mutation	HDGC	chr16:g.68849451_68849454del	NM_004360.5(CDH1):c.1354_1357del	29.5						Yes	Likely pathogenic	Likely pathogenic (PVS1, PM2)
30745422	CDH1	P461Lfs*20	Frameshift_Mutation	HDGC	chr16:g.68849477del	NM_004360.5(CDH1):c.1380del	14.7						Yes	Pathogenic	Likely pathogenic (PVS1, PM2)
29165669	CDH1	V464Sfs*17	Frameshift_Mutation	HDGC	chr16:g.68849487del	NM_004360.5(CDH1):c.1390del	26						Yes	Pathogenic	Likely pathogenic (PVS1, PM2)
26182300	CDH1	L466Hfs*16	Frameshift_Mutation	HDGC	chr16:g.68849494_68849495del	NM_004360.5(CDH1):c.1397_1398del	27						No	-	Likely pathogenic (PVS1, PM2)
29165669	CDH1	T470Qfs*11	Frameshift_Mutation	HDGC	chr16:g.68849505del	NM_004360.5(CDH1):c.1408del	34						Yes	Pathogenic	Likely pathogenic (PVS1, PM2)
29165669	CDH1	N481Kfs*41	Frameshift_Mutation	HDGC	chr16:g.68849540del	NM_004360.5(CDH1):c.1443del	15.1						Yes	Pathogenic	Likely pathogenic (PVS1, PM2)
29165669	CDH1	V487Afs*3	Frameshift_Mutation	HDGC	chr16:g.68849557_68849558insTG	NM_004360.5(CDH1):c.1460_1461insTG	25.4						Yes	Likely Pathogenic	Likely pathogenic (PVS1, PM2)
26182300	CDH1	E490X	Nonsense_Mutation	HDGC	chr16:g.68849563dup	NM_004360.5(CDH1):c.1466dup	22.3						No	-	Likely pathogenic (PVS1, PM2)
26182300	CDH1	E490Dfs*42	Frameshift_Mutation	HDGC	chr16:g.68849567_68849580del	NM_004360.5(CDH1):c.1470_1483del	25.9						No	-	Likely pathogenic (PVS1, PM2)
26182300	CDH1	R492Efs*45	Frameshift_Mutation	HDGC	chr16:g.68849569dup	NM_004360.5(CDH1):c.1472dup	23.2						No	-	Likely pathogenic (PVS1, PM2)
26182300	CDH1	R492Sfs*44	Frameshift_Mutation	HDGC	chr16:g.68849573_68849574del	NM_004360.5(CDH1):c.1476_1477del	23.9						Yes	Pathogenic	Likely pathogenic (PVS1, PM2)
29165669	CDH1	E494X	Nonsense_Mutation	HDGC	chr16:g.68849577G>T	NM_004360.5(CDH1):c.1480G>T	31	03:12:00	0.25				Yes	Pathogenic	Likely pathogenic (PVS1, PM2)
26182300	CDH1	E497Lfs*23	Frameshift_Mutation	HDGC	chr16:g.68849585_68849591del	NM_004360.5(CDH1):c.1488_1494del	34						Yes	Pathogenic	Likely pathogenic (PVS1, PM2)
29165669	CDH1	G502A*fs20	Frameshift_Mutation	HDGC	chr16:g.68849602del	NM_004360.5(CDH1):c.1505del	32						No	-	Likely pathogenic (PVS1, PM2)
26182300	CDH1	Q503X	Nonsense_Mutation	HDGC	chr16:g.68849604C>T	NM_004360.5(CDH1):c.1507C>T	35	3:12	0.25				No	-	Likely pathogenic (PVS1, PM2)
26025002	CDH1	Q511X	Nonsense_Mutation	HDGC	chr16:g.68849628C>T	NM_004360.5(CDH1):c.1531C>T	35	4:12	0.333333				Yes	Pathogenic	Likely pathogenic (PVS1, PM2)
29165669	CDH1	E518Dfs*35	Frameshift_Mutation	HDGC	chr16:g.68849650_68849701del	NM_004360.5(CDH1):c.1553_1565+39del	32						Yes	Likely pathogenic	Likely pathogenic (PVS1, PM2)
29165669	CDH1	Y523X	Nonsense_Mutation	HDGC	chr16:g.68853186T>A	NM_004360.5(CDH1):c.1569T>A	36	07:12:00	0.583333				Yes	Pathogenic	Likely pathogenic (PVS1, PM2)
30466290	CDH1	W526X	Nonsense_Mutation	HDGC	chr16:g.68853195G>A	NM_004360.5(CDH1):c.1578G>A	40	10:12:00	0.833333				Yes	Likely pathogenic	Pathogenic (PVS1, PM2, PP1_Moderate)
26182300	CDH1	D528Tfs*29	Frameshift_Mutation	HDGC	chr16:g.68853199del	NM_004360.5(CDH1):c.1582del	35						No	-	Likely pathogenic (PVS1, PM2)
26025002	CDH1	D528Hfs*8	Frameshift_Mutation	HDGC	chr16:g.68853199_68853200del	NM_004360.5(CDH1):c.1582_1583del	35						No	-	Likely pathogenic (PVS1, PM2)
31246251	CDH1	A530Cfs*7	Frameshift_Mutation	HDGC	chr16:g.68853204dup	NM_004360.5(CDH1):c.1587dup	34						Yes	Pathogenic	Likely pathogenic (PVS1, PM2)
26182300	CDH1	A530Gfs*7	Frameshift_Mutation	HDGC	chr16:g.68853205dup	NM_004360.5(CDH1):c.1588dup	34						No	-	Likely pathogenic (PVS1, PM2)
29165669	CDH1	N531Qfs*6	Frameshift_Mutation	HDGC	chr16:g.68853207dup	NM_004360.5(CDH1):c.1590dup	25.2						Yes	Pathogenic	Likely pathogenic (PVS1, PM2)
26182300	CDH1	W532X	Nonsense_Mutation	HDGC	chr16:g.68853212G>A	NM_004360.5(CDH1):c.1595G>A	44	11:12	0.916667				No	-	Likely pathogenic (PVS1, PM2)
29165669	CDH1	N536Ifs*21	Frameshift_Mutation	HDGC	chr16:g.68853222del	NM_004360.5(CDH1):c.1605del	34						Yes	Pathogenic	Likely pathogenic (PVS1, PM2)
26182300	CDH1	P537Rfs*20	Frameshift_Mutation	HDGC	chr16:g.68853227del	NM_004360.5(CDH1):c.1610del	34						No	-	Likely pathogenic (PVS1, PM2)
29131691	CDH1	D538Tfs*19	Frameshift_Mutation	HDGC	chr16:g.68853229del	NM_004360.5(CDH1):c.1612del	34						Yes	Pathogenic	Likely pathogenic (PVS1, PM2)
26182300	CDH1	A541Cfs*7	Frameshift_Mutation	HDGC	chr16:g.68853236dup	NM_004360.5(CDH1):c.1619dup	35						No	-	Likely pathogenic (PVS1, PM2)
29165669	CDH1	A546Lfs*11	Frameshift_Mutation	HDGC	chr16:g.68853253del	NM_004360.5(CDH1):c.1636del	26.1						No	-	Likely pathogenic (PVS1, PM2)
26025002	CDH1	D549Tfs*8	Frameshift_Mutation	HDGC	chr16:g.68853262del	NM_004360.5(CDH1):c.1645del	35						No	-	Likely pathogenic (PVS1, PM2)
26182300	CDH1	Y561X	Nonsense_Mutation	HDGC	chr16:g.68853299_68853300insA	NM_004360.5(CDH1):c.1682_1683insA	33						No	-	Likely pathogenic (PVS1, PM2)
26182300	CDH1	N570Kfs*14	Nonsense_Mutation	HDGC	chr16:g.68853327del	NM_004360.5(CDH1):c.1710del	15.3						No	-	Likely pathogenic (PVS1, PM2)
26182300	CDH1	S572F*16	Frameshift_Mutation	HDGC	chr16:g.68855904dup	NM_004360.5(CDH1):c.1712dup	33						No	-	Likely pathogenic (PVS1, PM2)
26182300	CDH1	T578Kfs*6	Frameshift_Mutation	HDGC	chr16:g.68855925del	NM_004360.5(CDH1):c.1733del	34						No	-	Likely pathogenic (PVS1, PM2)
31246251	CDH1	G579Rfs*9	Frameshift_Mutation	HDGC	chr16:g.68855925dup	NM_004360.5(CDH1):c.1733dup	34						Yes	Likely pathogenic	Likely pathogenic (PVS1, PM2)
29165669	CDH1	L583Afs*5	Frameshift_Mutation	HDGC	chr16:g.68855938dup	NM_004360.5(CDH1):c.1746dup	23.1						Yes	Pathogenic	Likely pathogenic (PVS1, PM2)
26182300	CDH1	I594Hfs*11	Frameshift_Mutation	HDGC	chr16:g.68855971dup	NM_004360.5(CDH1):c.1779dup	17.4						No	-	Likely pathogenic (PVS1, PM2)
26182300	CDH1	R598X	Nonsense_Mutation	HDGC	chr16:g.68855984C>T	NM_004360.5(CDH1):c.1792C>T	37	11:12	0.916667				Yes	Pathogenic	Likely pathogenic (PVS1, PM2)
29165669	CDH1	H632Tfs*31	Frameshift_Mutation	HDGC	chr16:g.68856085dup	NM_004360.5(CDH1):c.1893dup	25.2						Yes	Pathogenic	Likely pathogenic (PVS1, PM2)
26182300	CDH1	H632Rfs*30	Frameshift_Mutation	HDGC	chr16:g.68856087_68856088del	NM_004360.5(CDH1):c.1895_1896del	25.8						Yes	Pathogenic	Likely pathogenic (PVS1, PM2)
26182300	CDH1	W638X	Nonsense_Mutation	HDGC	chr16:g.68856105G>A	NM_004360.5(CDH1):c.1913G>A	43	11:12	0.916667				Yes	Pathogenic	Likely pathogenic (PVS1, PM2)
29165669	CDH1	I640Sfs*22	Frameshift_Mutation	HDGC	chr16:g.68856109_68856110del	NM_004360.5(CDH1):c.1917_1918del	26						Yes	Pathogenic	Likely pathogenic (PVS1, PM2)
29165669	CDH1	Q641X	Nonsense_Mutation	HDGC	chr16:g.68856113C>T	NM_004360.5(CDH1):c.1921C>T	35	04:12:00	0.333333				Yes	Pathogenic/likely pathogenic	Likely pathogenic (PVS1, PM2)
26182300	CDH1	E648X	Nonsense_Mutation	HDGC	chr16:g.68857307G>T	NM_004360.5(CDH1):c.1942G>T	36	10:12	0.833333				Yes	Pathogenic/likely pathogenic	Likely pathogenic (PVS1, PM2)
29165669	CDH1	I651Sfs*3	Frameshift_Mutation	HDGC	chr16:g.68857313_68857314del	NM_004360.5(CDH1):c.1948_1949del	24						Yes	Pathogenic	Likely pathogenic (PVS1, PM2)
31514334	CDH1	M656Wfs*3	Frameshift_Mutation	HDGC	chr16:g.68857330del	NM_004360.5(CDH1):c.1965del	24.2						No	-	Likely pathogenic (PVS1, PM2)
29165669	CDH1	D662X	Nonsense_Mutation	HDGC	chr16:g.68857344dup	NM_004360.5(CDH1):c.1979dup	24.3						Yes	Pathogenic	Likely pathogenic (PVS1, PM2)
29165669	CDH1	G661Vfs*18	Frameshift_Mutation	HDGC	chr16:g.68857347del	NM_004360.5(CDH1):c.1982del	32						No	-	Likely pathogenic (PVS1, PM2)
29165669	CDH1	I665Sfs*14	Frameshift_Mutation	HDGC	chr16:g.68857358del	NM_004360.5(CDH1):c.1993del	25.3						No	-	Likely pathogenic (PVS1, PM2)
29165669	CDH1	L667Sfs*12	Frameshift_Mutation	HDGC	chr16:g.68857364del	NM_004360.5(CDH1):c.1999del	33						Yes	Pathogenic	Likely pathogenic (PVS1, PM2)
29165669	CDH1	Q677Pfs*11	Frameshift_Mutation	HDGC	chr16:g.68857394dup	NM_004360.5(CDH1):c.2029dup	35						Yes	Likely pathogenic	Likely pathogenic (PVS1, PM2)
26182300	CDH1	C686X	Nonsense_Mutation	HDGC	chr16:g.68857423_68857424del	NM_004360.5(CDH1):c.2058_2059del	34						No	-	Likely pathogenic (PVS1, PM2)
26182300	CDH1	C688X	Nonsense_Mutation	HDGC	chr16:g.68857429_68857430del	NM_004360.5(CDH1):c.2064_2065del	33						Yes	Pathogenic	Likely pathogenic (PVS1, PM2)
26182300	CDH1	Q699X	Nonsense_Mutation	HDGC	chr16:g.68857460C>T	NM_004360.5(CDH1):c.2095C>T	33	4:12	0.333333				Yes	Pathogenic	Likely pathogenic (PVS1, PM2)
26182300	CDH1	V701Sfs*21	Frameshift_Mutation	HDGC	chr16:g.68857465del	NM_004360.5(CDH1):c.2100del	15.1						Yes	Pathogenic	Likely pathogenic (PVS1, PM2)
29165669	CDH1	E702X	Nonsense_Mutation	HDGC	chr16:g.68857469G>T	NM_004360.5(CDH1):c.2104G>T	35	03:12:00	0.25				Yes	Likely pathogenic	Likely pathogenic (PVS1, PM2)
31514334	CDH1	L705Cfs*17	Frameshift_Mutation	HDGC	chr16:g.68857479del	NM_004360.5(CDH1):c.2114del	25						No	-	Likely pathogenic (PVS1, PM2)
29165669	CDH1	G715Efs*7	Frameshift_Mutation	HDGC	chr16:g.68857509del	NM_004360.5(CDH1):c.2144del	35						Yes	Pathogenic	Likely pathogenic (PVS1, PM2)
29025585	CDH1	A719Lfs*3	Frameshift_Mutation	HDGC	chr16:g.68857516del	NM_004360.5(CDH1):c.2151del	35						No	-	Likely pathogenic (PVS1, PM2)
26182300	CDH1	Y755X	Nonsense_Mutation	HDGC	chr16:g.68862177T>A	NM_004360.5(CDH1):c.2265T>A	40	7:12	0.583333				Yes	Pathogenic	Likely pathogenic (PVS1, PM2)
29165669	CDH1	E758X	Nonsense_Mutation	HDGC	chr16:g.68862184G>T	NM_004360.5(CDH1):c.2272G>T	44	10:12:00	0.833333				Yes	Pathogenic	Likely pathogenic (PVS1, PM2)
26182300	CDH1	G759X	Nonsense_Mutation	HDGC	chr16:g.68862187G>T	NM_004360.5(CDH1):c.2275G>T	48	11:12	0.916667				No	-	Likely pathogenic (PVS1, PM2)
26182300	CDH1	G759Efs*11	Frameshift_Mutation	HDGC	chr16:g.68862188del	NM_004360.5(CDH1):c.2276del	35						Yes	Pathogenic	Likely pathogenic (PVS1, PM2)
26182300	CDH1	E763X	Nonsense_Mutation	HDGC	chr16:g.68862199G>T	NM_004360.5(CDH1):c.2287G>T	49	11:12	0.916667				Yes	Pathogenic/likely pathogenic	Likely pathogenic (PVS1, PM2)
29165669	CDH1	Q765X	Nonsense_Mutation	HDGC	chr16:g.68862205C>T	NM_004360.5(CDH1):c.2293C>T	54	11:12:00	0.916667				Yes	Pathogenic	Likely pathogenic (PVS1, PM2)
26182300	CDH1	Q771Sfs*12	Frameshift_Mutation	HDGC	chr16:g.68863571del	NM_004360.5(CDH1):c.2310del	35						No	-	Likely pathogenic (PVS1, PM2)
29165669	CDH1	Q771X	Nonsense_Mutation	HDGC	chr16:g.68863572C>T	NM_004360.5(CDH1):c.2311C>T	45	11:12:00	0.916667				Yes	Pathogenic	Likely pathogenic (PVS1, PM2)
29165669	CDH1	G775Afs*8	Frameshift_Mutation	HDGC	chr16:g.68863585del	NM_004360.5(CDH1):c.2324del	35						No	-	Likely pathogenic (PVS1, PM2)
26182300	CDH1	V794Afs*13	Frameshift_Mutation	HDGC	chr16:g.68863641_68863642insC	NM_004360.5(CDH1):c.2380_2381insC	33						No	-	Likely pathogenic (PVS1, PM2)
26182300	CDH1	R796Gfs*20	Frameshift_Mutation	HDGC	chr16:g.68863647del	NM_004360.5(CDH1):c.2386del	35						No	-	Likely pathogenic (PVS1, PM2)
21520333	CDH1	R796Pfs*11	Frameshift_Mutation	HDGC	chr16:g.68863647dup	NM_004360.5(CDH1):c.2386dup	35						No	-	Likely pathogenic (PVS1, PM2)
29165669	CDH1	R796Qfs*4	Frameshift_Mutation	HDGC	chr16:g.68863648_68863667del	NM_004360.5(CDH1):c.2387_2406del	32						Yes	Pathogenic	Likely pathogenic (PVS1, PM2)
26182300	CDH1	R800Afs*16	Frameshift_Mutation	HDGC	chr16:g.68863659del	NM_004360.5(CDH1):c.2398del	35						Yes	Pathogenic	Likely pathogenic (PVS1, PM2)
26182300	CDH1	R800Pfs*16	Frameshift_Mutation	HDGC	chr16:g.68863660del	NM_004360.5(CDH1):c.2399del	35						No	-	Likely pathogenic (PVS1, PM2)
26182300	CDH1	F810Lfs*6	Frameshift_Mutation	HDGC	chr16:g.68863691del	NM_004360.5(CDH1):c.2430del	31						Yes	Pathogenic	Likely pathogenic (PVS1, PM2)
29165669	CDH1	L815Rfs*31	Frameshift_Mutation	HDGC	chr16:g.68867197del	NM_004360.5(CDH1):c.2444del	33						Yes	Likely pathogenic	Likely pathogenic (PVS1, PM2)
29798843	CDH1	K816X	Nonsense_Mutation	HDGC	chr16:g.68867199A>T	NM_004360.5(CDH1):c.2446A>T	37	09:12:00	0.75				Yes	Likely pathogenic	Likely pathogenic (PVS1, PM2)
29165669	CDH1	P825Rfs*21	Frameshift_Mutation	HDGC	chr16:g.68867227del	NM_004360.5(CDH1):c.2474del	34						Yes	Pathogenic	Likely pathogenic (PVS1, PM2)
29798843	CDH1	P826Afs*3	Frameshift_Mutation	HDGC	chr16:g.68867227dup	NM_004360.5(CDH1):c.2474dup	34						Yes	Likely pathogenic	Likely pathogenic (PVS1, PM2)
29798843	CDH1	L831Afs*4	Frameshift_Mutation	HDGC	chr16:g.68867243dup	NM_004360.5(CDH1):c.2490dup	34						Yes	Likely pathogenic	Likely pathogenic (PVS1, PM2)
29798843	CDH1	E836Vfs*11	Frameshift_Mutation	HDGC	chr16:g.68867258_68867259dup	NM_004360.5(CDH1):c.2505_2506dup	35						Yes	VUS	Likely pathogenic (PVS1, PS2, PM2)	Reported in ClinVar as a VUS. However reported by Krempley et al. (29798843) as likely pathogenic (PS2, PM2).
29798843	CDH1	E836X	Nonsense_Mutation	HDGC	chr16:g.68867259G>T	NM_004360.5(CDH1):c.2506G>T	43	11:12:00	0.916667				Yes	Pathogenic	Likely pathogenic (PVS1, PM2)	Truncating variant at the same position as a variant that has been classified as likely pathogenic. Disrupts the beta-catenin binding site. Also classified as likely pathogenic.
26025002	CDH1	A842Sfs*3	Frameshift_Mutation	HDGC	chr16:g.68867276dup	NM_004360.5(CDH1):c.2523dup	35						No	-	Likely pathogenic (PVS1, PM2)	Disrupts the beta-catenin binding site. Classified as likely pathogenic.
29798843	CDH1	S850Ffs*10	Frameshift_Mutation	HDGC	chr16:g.68867302_68867303del	NM_004360.5(CDH1):c.2549_2550del	35						Yes	VUS	Likely pathogenic (PVS1, PM2)	Disrupts the beta-catenin binding site. Classified as likely pathogenic.
29798843	CDH1	W865X	Nonsense_Mutation	HDGC	chr16:g.68867347G>A	NM_004360.5(CDH1):c.2594G>A	47	11:12:00	0.916667				Yes	VUS	Likely pathogenic (PVS1, PM2)	Disrupts the beta-catenin binding site. Classified as likely pathogenic.
25771876	CDH1	c.48G>C (Q16H)	Splice_Site	HDGC	chr16:g.68771366G>C	NM_004360.5(CDH1):c.48G>C	29.9	11:22	0.5				No	-	Likely pathogenic (PS3, PM2)	Functional studies performed by Zhang et al. (25771876) show an effect on mRNA stability. Hence it has been classified as primarily a splice variant, though there may be additional missense effects.
26182300	CDH1	c.48+1G>A	Splice_Site	HDGC	chr16:g.68771367G>A	NM_004360.5(CDH1):c.48+1G>A	29.6	8:11	0.727273				Yes	Pathogenic	Likely pathogenic (PVS1, PM2)
29025585	CDH1	c.48+2T>C	Splice_Site	HDGC	chr16:g.68771368T>C	NM_004360.5(CDH1):c.48+2T>C	29.8	5:11	0.454545				No	-	Likely pathogenic (PVS1, PM2)
26182300	CDH1	c.49-2A>C	Splice_Site	HDGC	chr16:g.68772198A>C	NM_004360.5(CDH1):c.49-2A>C	28.3	8:11	0.727273				No	-	Likely pathogenic (PVS1, PM2)
26182300	CDH1	c.49-2A>G	Splice_Site	HDGC	chr16:g.68772198A>G	NM_004360.5(CDH1):c.49-2A>G	28.6	8:11	0.727273				Yes	Pathogenic	Pathogenic (PVS1, PS3, PM2, PP1_Supporting)
28688938	CDH1	c.49-1G>C	Splice_Site	HDGC	chr16:g.68772199G>C	NM_004360.5(CDH1):c.49-1G>C	28.3	9:11	0.818182				No	-	Likely pathogenic (PVS1, PM2)
29165669	CDH1	c.164-1G>A	Splice_Site	HDGC	chr16:g.68835572G>A	NM_004360.5(CDH1):c.164-1G>A	34	10:11:00	0.909091				Yes	Likely pathogenic	Likely pathogenic (PVS1, PM2)
22225527	CDH1	c.531+1G>A	Splice_Site	HDGC	chr16:g.68842471G>A	NM_004360.5(CDH1):c.531+1G>A	33	10:11	0.909091				Yes	Likely pathogenic	Likely pathogenic (PVS1, PM2)
29165669	CDH1	c.531+1G>T	Splice_Site	HDGC	chr16:g.68842471G>T	NM_004360.5(CDH1):c.531+1G>T	32	10:11:00	0.909091				Yes	Likely pathogenic	Likely pathogenic (PVS1, PM2)
29165669	CDH1	c.532-1G>C	Splice_Site	HDGC	chr16:g.68842595G>C	NM_004360.5(CDH1):c.532-1G>C	34	10:11:00	0.909091				Yes	Likely pathogenic	Likely pathogenic (PVS1, PM2)
31246251	CDH1	c.687+1G>C	Splice_Site	HDGC	chr16:g.68842752G>C	NM_004360.5(CDH1):c.687+1G>C	27.4	09:11:00	0.818182				No	-	Likely pathogenic (PVS1, PM2)
26182300	CDH1	c.687+1G>T	Splice_Site	HDGC	chr16:g.68842752G>T	NM_004360.5(CDH1):c.687+1G>T	27.5	9:11	0.818182				No	-	Likely pathogenic (PVS1, PM2)
29165669	CDH1	c.687+1_687+2del	Splice_Site	HDGC	chr16:g.68842752_68842753del	NM_004360.5(CDH1):c.687+1_687+2del	24						Yes	Pathogenic	Likely pathogenic (PVS1, PM2)
29165669	CDH1	c.687+2T>C	Splice_Site	HDGC	chr16:g.68842753T>C	NM_004360.5(CDH1):c.687+2T>C	26.7	09:11:00	0.818182				Yes	Likely pathogenic	Likely pathogenic (PVS1, PM2)
28789394	CDH1	c.688-1G>C	Splice_Site	HDGC	chr16:g.68844099G>C	NM_004360.5(CDH1):c.688-1G>C	34	10:11	0.909091				No	-	Likely pathogenic (PVS1, PM2)
17545690	CDH1	c.715G>A (G239R)	Splice_Site	HDGC	chr16:g.68844127G>A	NM_004360.5(CDH1):c.715G>A	23	17:23	0.73913	0.991	Intolerant	0.23	Yes	Pathogenic/likely pathogenic	Pathogenic (PS1, PS3, PM2)	Initially classified as a missense variant, but suggested to affect splicing by Kaurah et al. (2007)
26182300	CDH1	c.832+1G>A	Splice_Site	HDGC	chr16:g.68844245G>A	NM_004360.5(CDH1):c.832+1G>A	34	10:11:00	0.909091				Yes	Pathogenic/likely pathogenic	Likely pathogenic (PVS1, PM2)
29165669	CDH1	c.833-8_836del	Splice_Site	HDGC	chr16:g.68845579_68845590del	NM_004360.5(CDH1):c.833-8_836del	24.9						Yes	Likely pathogenic	Likely pathogenic (PVS1, PM2)
26182300	CDH1	c.833-2A>G	Splice_Site	HDGC	chr16:g.68845585A>G	NM_004360.5(CDH1):c.833-2A>G	26.2	10:11	0.909091				Yes	Pathogenic	Likely pathogenic (PVS1, PM2)
29165669	CDH1	c.1008G>A (E336E)	Splice_Site	HDGC	chr16:g.68845762G>A	NM_004360.5(CDH1):c.1008G>A	24						Yes	Likely pathogenic	Likely pathogenic (PS3, PM2)
26182300	CDH1	c.1008G>T (E336D)	Splice_Site	HDGC	chr16:g.68845762G>T	NM_004360.5(CDH1):c.1008G>T	34	18:22	0.818182				Yes	Likely pathogenic	Likely pathogenic (PS3, PM2)
26182300	CDH1	c.1008+1G>A	Splice_Site	HDGC	chr16:g.68845763G>A	NM_004360.5(CDH1):c.1008+1G>A	30	10:11	0.909091				No	-	Likely pathogenic (PVS1, PM2)
29165669	CDH1	c.1008+2T>C	Splice_Site	HDGC	chr16:g.68845764T>C	NM_004360.5(CDH1):c.1008+2T>C	33	10:11:00	0.909091				Yes	Likely pathogenic	Likely pathogenic (PVS1, PM2)
28688938	CDH1	c.1008+2T>G	Splice_Site	HDGC	chr16:g.68845764T>G	NM_004360.5(CDH1):c.1008+2T>G	33	10:11	0.909091				No	-	Likely pathogenic (PVS1, PM2)
26182300	CDH1	c.1009-2delAG	Splice_Site	HDGC	chr16:g.68846036_68846037del	NM_004360.5(CDH1):c.1009-2delAG	23.4						Yes	Pathogenic	Likely pathogenic (PVS1, PM2)
26182300	CDH1	c.1009-2A>G	Splice_Site	HDGC	chr16:g.68846036A>G	NM_004360.5(CDH1):c.1009-2A>G	26.2	8:11	0.727273				No	-	Likely pathogenic (PVS1, PM2)
21520333	CDH1	c.1135_1137+5delinsTTAGA	Splice_Site	HDGC	chr16:g.68846164_68846171delinsTTAGA	NM_004360.5(CDH1):c.1135_1137+5delinsTTAGA	25.6						No	-	Likely pathogenic (PVS1, PM2)
29165669	CDH1	c.1137G>T (T379T)	Splice_Site	HDGC	chr16:g.68846166G>T	NM_004360.5(CDH1):c.1137G>T	15.8						Yes	Likely pathogenic	Pathogenic (PS3, PM2, PP3)
29165669	CDH1	c.1137+1del	Splice_Site	HDGC	chr16:g.68846167del	NM_004360.5(CDH1):c.1137+1del	23.5						Yes	Pathogenic	Likely pathogenic (PVS1, PM2)
26182300	CDH1	c.1137+1G>A	Splice_Site	HDGC	chr16:g.68846167G>A	NM_004360.5(CDH1):c.1137+1G>A	26.9	10:11	0.909091				Yes	Likely pathogenic	Likely pathogenic (PVS1, PM2)
29165669	CDH1	c.1137+2T>C	Splice_Site	HDGC	chr16:g.68846168T>C	NM_004360.5(CDH1):c.1137+2T>C	25.7	09:11:00	0.818182				Yes	Likely pathogenic	Likely pathogenic (PVS1, PM2)
29165669	CDH1	c.1565+1del	Splice_Site	HDGC	chr16:g.68849663del	NM_004360.5(CDH1):c.1565+1delG	25.3						Yes	Pathogenic	Likely pathogenic (PVS1, PM2)
26182300	CDH1	c.1565+1G>A	Splice_Site	HDGC	chr16:g.68849663G>A	NM_004360.5(CDH1):c.1565+1G>A	33	10:11	0.909091				Yes	Pathogenic	Likely pathogenic (PVS1, PM2)
26182300	CDH1	c.1565+1G>C	Splice_Site	HDGC	chr16:g.68849663G>C	NM_004360.5(CDH1):c.1565+1G>C	33	10:11	0.909091				Yes	Pathogenic	Likely pathogenic (PVS1, PM2)
26182300	CDH1	c.1565+1G>T	Splice_Site	HDGC	chr16:g.68849663G>T	NM_004360.5(CDH1):c.1565+1G>T	33	10:11	0.909091				Yes	Pathogenic	Likely pathogenic (PVS1, PM2)
26182300	CDH1	c.1565+2dup	Splice_Site	HDGC	chr16:g.68849664dup	NM_004360.5(CDH1):c.1565+2dup	17.4						Yes	Pathogenic	Likely pathogenic (PVS1, PM2)
29165669	CDH1	c.1565+2_1565+3insTT	Splice_Site	HDGC	chr16:g.68849664_68849665insTT	NM_004360.5(CDH1):c.1565+2_1565+3insTT	17.4						Yes	Pathogenic/likely pathogenic	Pathogenic (PS3, PM2, PP1_Supporting)
29165669	CDH1	c.1566-2A>G	Splice_Site	HDGC	chr16:g.68853181A>G	NM_004360.5(CDH1):c.1566-2A>G	27	10:11:00	0.909091				Yes	Likely pathogenic	Likely pathogenic (PVS1, PM2)
29165669	CDH1	c.1566-1G>C	Splice_Site	HDGC	chr16:g.68853182G>C	NM_004360.5(CDH1):c.1566-1G>C	28	10:11:00	0.909091				Yes	Likely pathogenic	Likely pathogenic (PVS1, PM2)
26182300, 27880784	CDH1	c.1679C>G (T560R)	Splice_Site	HDGC	chr16:g.68853296C>G	NM_004360.5(CDH1):c.1679C>G	22.6	14:23	0.608696				Yes	Pathogenic	Likely pathogenic (PS3, PM2)	Activates a cryptic donor splice site, leading to loss of function, based on functional studies from Yelskaya et al. (27880784).
21520333	CDH1	c.1711+1dup	Splice_Site	HDGC	chr16:g.68853329dup	NM_004360.5(CDH1):c.1711+1dup	23.6						No	-	Likely pathogenic (PVS1, PM2)
29165669	CDH1	c.1711+1G>A	Splice_Site	HDGC	chr16:g.68853329G>A	NM_004360.5(CDH1):c.1711+1G>A	26.9	09:11:00	0.818182				Yes	Likely pathogenic	Likely pathogenic (PVS1, PM2)
29165669	CDH1	c.1711+2_1711+7del	Splice_Site	HDGC	chr16:g.68853330_68853335del	NM_004360.5(CDH1):c.1711+2_1711+7del	16.3						Yes	Likely pathogenic	Likely pathogenic (PVS1, PM2)
26182300, 15235021	CDH1	c.1711+5G>A	Splice_Site	HDGC	chr16:g.68853333G>A	NM_004360.5(CDH1):c.1711+5G>A	17.7						Yes	Pathogenic	Likely pathogenic (PS3, PM2)
21520333	CDH1	c.1712-2A>T	Splice_Site	HDGC	chr16:g.68855902A>T	NM_004360.5(CDH1):c.1712-2A>T	27.4	10:11:00	0.909091				No	-	Likely pathogenic (PVS1, PM2)
26025002	CDH1	c.2164+1G>T	Splice_Site	HDGC	chr16:g.68857530G>T	NM_004360.5(CDH1):c.2164+1G>T	34	10:11	0.909091				No	-	Likely pathogenic (PVS1, PM2)
26182300	CDH1	c.2164+2T>A	Splice_Site	HDGC	chr16:g.68857531T>A	NM_004360.5(CDH1):c.2164+2T>A	34	10:11	0.909091				No	-	Likely pathogenic (PVS1, PM2)
31246251	CDH1	c.2164+2T>C	Splice_Site	HDGC	chr16:g.68857531T>C	NM_004360.5(CDH1):c.2164+2T>C	33	10:11:00	0.909091				Yes	Pathogenic	Likely pathogenic (PVS1, PM2)
17545690	CDH1	c.2164+5G>A	Splice_site	HDGC	chr16:g.68857534G>A	NM_004360.5(CDH1):c.2164+5G>A	17.9						No	-	Likely pathogenic (PS3, PM2)
29165669	CDH1	c.2165-2A>G	Splice_Site	HDGC	chr16:g.68862075A>G	NM_004360.5(CDH1):c.2165-2A>G	34	10:11:00	0.909091				Yes	Likely pathogenic	Likely pathogenic (PVS1, PM2)
29165669	CDH1	c.2165-1G>C	Splice_Site	HDGC	chr16:g.68862076G>C	NM_004360.5(CDH1):c.2165-1G>C	34	10:11:00	0.909091				Yes	Likely pathogenic	Likely pathogenic (PVS1, PM2)
29165669	CDH1	c.2165-1G>T	Splice_Site	HDGC	chr16:g.68862076G>T	NM_004360.5(CDH1):c.2165-1G>T	34	10:11:00	0.909091				Yes	Likely pathogenic	Likely pathogenic (PVS1, PM2)
26182300, 17545690	CDH1	c.2195G>A (R732Q)	Splice_Site	HDGC	chr16:g.68862107G>A	NM_004360.5(CDH1):c.2195G>A	33	18:23	0.782609	0.992	Slightly intolerant	0.57	Yes	Likely pathogenic	Pathogenic (PS3, PM2, PP1_Supporting)	Classified as a missense variant initially, but appears to activate a cryptic splice site as per Kaurah et al. (2007).
29165669	CDH1	c.2295+1G>C	Splice_Site	HDGC	chr16:g.68862208G>C	NM_004360.5(CDH1):c.2295+1G>C	33	10:11:00	0.909091				Yes	Likely pathogenic	Likely pathogenic (PVS1, PM2)
26182300, 11968084	CDH1	c.2295+5G>A	Splice_Site	HDGC	chr16:g.68862212G>A	NM_004360.5(CDH1):c.2296-2A>G	16.2						No	-	Likely pathogenic (PS3, PM2)	Functional studies from Humar et al. (11968084) demonstrate incorporation of Intron 14 into the transcript (PS3 + PM2 = likely pathogenic).
29165669	CDH1	c.2296-2A>G	Splice_Site	HDGC	chr16:g.68863555A>G	NM_004360.5(CDH1):c.2296-2A>G	34	10:11:00	0.909091				Yes	Likely pathogenic	Likely pathogenic (PVS1, PM2)
29165669	CDH1	c.2296-1G>A	Splice_Site	HDGC	chr16:g.68863556G>A	NM_004360.5(CDH1):c.2296-1G>A	33	10:11:00	0.909091				Yes	Pathogenic/likely pathogenic	Likely pathogenic (PVS1, PM2)
29165669	CDH1	c.2439+1G>T	Splice_Site	HDGC	chr16:g.68863701G>T	NM_004360.5(CDH1):c.2439+1G>T	34	10:11:00	0.909091				Yes	Likely pathogenic	Likely pathogenic (PVS1, PM2)
29798843	CDH1	c.2440-2A>G	Splice_Site	HDGC	chr16:g.68867191A>G	NM_004360.5(CDH1):c.2440-2A>G	28.1	10:11:00	0.909091				Yes	Likely pathogenic	Likely pathogenic (PVS1, PM2)
							30		0.818182	0.9605		0.615
HDGC + CL/P
29348693, 29805042	CDH1	N256K	Missense_Mutation	HDGC + CL/P**	chr16:g.68844180T>A	NM_004360.5(CDH1):c.768T>A	24	17:23	0.73913	0.998	Intolerant	0.19	No	-	Likely pathogenic (PM1, PM2, PP1_Supporting, PP3)
26182300, 22020549	CDH1	C163X	Nonsense_Mutation	HDGC + CL/P	chr16:g.68842428C>A	NM_004360.5(CDH1):c.489C>A	35	7:12	0.583333				Yes	Pathogenic	Likely pathogenic (PVS1, PM2)
26182300, 26123640	CDH1	Y341X	Nonsense_Mutation	HDGC + CL/P	chr16:g.68846052T>G	NM_004360.5(CDH1):c.1023T>G	34	6:12	0.5				Yes	Pathogenic	Likely pathogenic (PVS1, PM2)
26182300, 22020549	CDH1	S469Pfs*12	Frameshift_Mutation	HDGC + CL/P	chr16:g.68849501del	NM_004360.5(CDH1):c.1404del	27.6						No	-	Likely pathogenic (PVS1, PM2)
26182300, 15831593	CDH1	c.531+2T>A	Splice_Site	HDGC + CL/P	chr16:g.68842472T>A	NM_004360.5(CDH1):c.531+2T>A	32	9:11	0.818182				Yes	Pathogenic	Likely pathogenic (PVS1, PM2)
26025002, 23124477	CDH1	c.832+1G>T	Splice_Site	HDGC + CL/P	chr16:g.68844245G>T	NM_004360.5(CDH1):c.832+1G>T	33	10:11	0.909091				Yes	Pathogenic	Likely pathogenic (PVS1, PM2)
26182300, 15831593	CDH1	c.1137G>A (T379T)	Splice_Site	HDGC + CL/P	chr16:g.68846166G>A	NM_004360.5(CDH1):c.1137G>A	16.1						Yes	Pathogenic	Pathogenic (PS3, PM2, PP1_Supporting)
30306390	CDH1	c.1711+1G>C	Splice_Site	HDGC + CL/P	chr16:g.68853329G>C	NM_004360.5(CDH1):c.1711+1G>C	26.5	09:11:00	0.818182				Yes	Likely pathogenic	Likely pathogenic (PVS1, PM2)
							29.8		0.778656	0.998		0.19
CL/P Only (Syndromic** or Non-Syndromic)
31638429	CDH1	W156C	Missense_Mutation	CL/P	chr16:g.68842407G>C	NM_004360.5(CDH1):c.468G>C	32	21:23:00	0.913043	0.999	Neutral	0.7	No	-	Likely pathogenic (PS3, PM2, PP1_Supporting)
29805042	CDH1	T251M	Missense_Mutation	CL/P	chr16:g.68844164C>T	NM_004360.5(CDH1):c.752C>T	23	10:23	0.434783	0.819	Intolerant	0.2	No	-	Likely pathogenic (PM1, PM2, PP3, PP5)
29348693	CDH1	D254N	Missense_Mutation	CL/P**	chr16:g.68844172G>A	NM_004360.5(CDH1):c.760G>A	26.7	22:23	0.956522	0.992	Highly intolerant	0.14	No	-	Pathogenic (PS3, PM2, PM5)
28301459	CDH1	D254Y	Missense_Mutation	CL/P**	chr16:g.68844172G>T	NM_004360.5(CDH1):c.760G>T	26.5	23:23	1	1	Highly intolerant	0.14	Yes	Pathogenic	Pathogenic (PS3, PM2, PP3)
28301459	CDH1	D257V	Missense_Mutation	CL/P**	chr16:g.68844182A>T	NM_004360.5(CDH1):c.770A>T	26.5	22:23	0.956522	0.999	Intolerant	0.18	No	-	Pathogenic (PS3, PM2, PP3)
Unpublished Cohort (ID 20040003)	CDH1	P260L	Missense_Mutation	CL/P**	chr16:g.68844191C>T	NM_004360.5(CDH1):c.779C>T	24.4	23:23	1	1	Intolerant	0.24	No	-	Likely pathogenic (see right)	There are no functional studies associated with this variant. However it is absent from controls (PM2), with deleterious prediction scores (PP3) and the position in the 3D structure is within the linker regions (PM1_Strong). We feel that this merits classification as likely pathogenic.
29348693	CDH1	D288H	Missense_Mutation	CL/P**	chr16:g.68845616G>C	NM_004360.5(CDH1):c.862G>C	25.9	21:23	0.913043	0.999	Slightly intolerant	0.58	No	-	Pathogenic (PS3, PM2, PP3)
Unpublished Cohort (ID 1072)	CDH1	A299T	Missense_Mutation	CL/P	chr16:g.68845649G>A	NM_004360.5(CDH1):c.895G>A	22.4	6:23	0.26087	0.645	Intolerant	0.42	No	-	Likely pathogenic (see right)	There are no functional studies associated with this variant. However it is absent from controls (PM2), with deleterious prediction scores (PP3) and the position in the 3D structure is within the linker regions (PM1_Strong). We feel that this merits classification as likely pathogenic.
23197654	CDH1	D370Y	Missense_Mutation	CL/P	chr16:g.68846137G>T	NM_004360.5(CDH1):c.1108G>T	25.4	21:23	0.913043	1	Tolerant	1.36	No	-	Pathogenic (PS3, PM2, PP3)
29348693	CDH1	P373R	Missense_Mutation	CL/P**	chr16:g.68846147C>G	NM_004360.5(CDH1):c.1118C>G	25.4	20:23	0.869565	1	Tolerant	1.08	Yes	VUS	Pathogenic (PS3, PM2, PP3)	Classified in ClinVar as a VUS, however Kievit et al. (2018) provided functional evidence that >50% of zebrafish transfected with the abnormal mRNA transcript have abnormalities in craniofacial development. Absent from controls and with deleterious in silico prediction scores.
Unpublished Cohort (ID PJ4A)	CDH1	D400N	Missense_Mutation	CL/P**	chr16:g.68847276G>A	NM_004360.5(CDH1):c.1198G>A	24.2	20:23	0.869565	0.999	Neutral	0.83	No	-	Likely pathogenic (see right)	There are no functional studies associated with this variant. However it is absent from controls (PM2), with deleterious prediction scores (PP3) and the position in the 3D structure is within the linker regions (PM1_Strong). We feel that this merits classification as likely pathogenic.
27227907	CDH1	V412A	Missense_Mutation	CL/P	chr16:g.68847313T>C	NM_004360.5(CDH1):c.1235T>C	13.1	03:23:00	0.130435	0.413	Intolerant	0.51	No	-	Likely pathogenic (PS4, PM1)	Ittiwut et al. (27227907). Variant more prevalent in cases than controls (PS4), location based on 3D modelling suggests this amino acid lies within a key functional domain (PM1). Likely pathogenic.
29805042	CDH1	E497K	Missense_Mutation	CL/P	chr16:g.68849586G>A	NM_004360.5(CDH1):c.1489G>A	27	21:23	0.913043	0.989	Intolerant	0.4	Yes	VUS	Likely pathogenic (PM1, PM2, PP3, PP5)	Classified in ClinVar as a VUS. However classified by a reputable source (Cox et al., 2018) as pathogenic; deleterious in silico prediction scores; absent from controls; and present in a functional domain of the protein (immediately adjacent to a linker region).
27227907	CDH1	T522I	Missense_Mutation	CL/P	chr16:g.68849662C>T	NM_004360.5(CDH1):c.1565C>T	24.9	10:22	0.454545	0.885	Intolerant	0.52	Yes	VUS	Likely pathogenic (PS4, PM1)	Classified in ClinVar as a VUS, however further information provided by Ittiwut et al. (27227907). This variant involves the last nucleotide of an exon, however no functional assays were performed to look at its effect on splicing. The variant is more prevalent in cases than controls (PS4) and it lies within a key protein domain based on 3D modelling (PM1). Likely pathogenic.
29805042	CDH1	N589I	Missense_Mutation	CL/P	chr16:g.68855958A>T	NM_004360.5(CDH1):c.1766A>T	26.1	22:23	0.956522	1	Slightly intolerant	0.63	No	-	Likely pathogenic (PM1, PM2, PP3, PP5)	Classified in ClinVar as a VUS. However classified by a reputable source (Cox et al., 2018) as pathogenic; deleterious in silico prediction scores; absent from controls; and present in a functional domain of the protein (immediately adjaent to a linker region).
27566442	CDH1	D676E	Missense_Mutation	CL/P**	chr16:g.68857393C>A	NM_004360.5(CDH1):c.2028C>A	17.4	06:23:00	0.26087	0.198	Tolerant	1.22	Yes	Pathogenic	Likely pathogenic (see right)	Reported by Nishi et al. (27566442) as a pathogenic cause of syndromic cleft lip. No functional evidence provided; however absent from controls (PM2), and the position in the 3D structure is directly adjacent to the linker regions (PM1_Strong). We feel that this merits classification as likely pathogenic.
30306390	CDH1	G715R	Missense_Mutation	CL/P	chr16:g.68857508G>A	NM_004360.5(CDH1):c.2143G>A	32	18:23:00	0.782609	0.996	Intolerant	0.51	No	-	Likely pathogenic (PM1, PM2, PP3, PP5)
26123647	CDH1	R784H	Missense_Mutation	CL/P	chr16:g.68863612G>A	NM_004360.5(CDH1):c.2351G>A	32	21:23	0.913043	0.994	Neutral	0.83	Yes	VUS	Likely pathogenic (PM2, PP3, PP5, PP1_Moderate)	Classified as a VUS in ClinVar. However Brito et al. (2015) classify this variant as likely pathogenic. It is absent from controls, has deleterious in silico prediction scores, and segregates with disease in one family.
28301459	CDH1	V454del	Inframe_Deletion	CL/P**	chr16:g.68849458_68849460del	NM_004360.5(CDH1):c.1361_1363del	16.4						No	-	Pathogenic (PS3, PM2, PM4)
Unpublished Cohort (ID 467)	CDH1	Y642X	Nonsense_Mutation	CL/P	chr16:g.68856118C>A	NM_004360.5(CDH1):c.1926C>A	35	5:12	0.416667				No	-	Likely pathogenic (PVS1, PM2)
24793288	CDH1	G715X	Nonsense_Mutation	CL/P	chr16:g.68857508G>T	NM_004360.5(CDH1):c.2143G>T	44	11:12	0.916667				No	-	Pathogenic (PVS1, PM2, PP5)
29805042	CDH1	N809Ifs*3	Frameshift_Mutation	CL/P	chr16:g.68863687_68863688del	NM_004360.5(CDH1):c.2426_2427del	35						No	-	Likely pathogenic (PVS1, PM2)	More distal confirmed pathogenic truncating variants have been reported in Krempley et al. (29798843) in gastric cancer.
28301459	CDH1	c.1320G>T (K440N)	Splice_Site	CL/P**	chr16:g.68847398G>T	NM_004360.5(CDH1):c.1320G>T	35	17:23	0.73913				Yes	Pathogenic	Pathogenic (PS3, PM2, PP3)
29348693	CDH1	c.1320+1G>A	Splice_Site	CL/P**	chr16:g.68847399G>A	NM_004360.5(CDH1):c.1320+1G>A	34	10:11	0.909091				No	-	Pathogenic (PVS1_Strong, PS2, PM2)
28301459	CDH1	c.1320+1G>C	Splice_Site	CL/P**	chr16:g.68847399G>C	NM_004360.5(CDH1):c.1320+1G>C	34	10:11	0.909091				Yes	Pathogenic	Pathogenic (PVS1_Strong, PS3, PM2)
29348693	CDH1	c.1320+1G>T	Splice_Site	CL/P**	chr16:g.68847399G>T	NM_004360.5(CDH1):c.1320+1G>T	34	10:11	0.909091				No	-	Pathogenic (PVS1_Strong, PS2, PM2)
29348693	CDH1	c.1320+5G>A	Splice_Site	CL/P**	chr16:g.68847403G>A	NM_004360.5(CDH1):c.1320+5G>A	22.8	8:11	0.727273				No	-	Likely pathogenic (PS2, PM2, PP3)
							26.5		0.909091	0.9975		0.515
Variants are represented in blue font when there was re-classification of pathogenicity based on ACMG criteria and our 3D modelling analysis
Unpublished Cohort: local sequencing of a patient cohort (data unpublished)
** = CDH1 variants associated with syndromic cleft lip/palate (blepharocheilodontic syndrome, BCDS)
